# Supplementary material for: Transcriptome Sequencing Reveals the Mechanism behind Chemically Induced Oral Mucositis in a 3D Cell Culture Model
Source: Int J Mol Sci. 2023 Mar 6;24(5):5058. doi: 10.3390/ijms24055058 (PMC10003620; doi:10.3390/ijms24055058)
Supplement: Supplementary file 1 [file ijms-24-05058-s001.zip]

Archive with 1 entries (1 files):
- ijms-2217119-supplementary.pdf
